# Supplementary material for: Prediction of Permeate Flux in Ultrafiltration Processes: A Review of Modeling Approaches
Source: Membranes (Basel). 2021 May 18;11(5):368. doi: 10.3390/membranes11050368 (PMC8158366; doi:10.3390/membranes11050368)
Supplement: Supplementary file 1 [file membranes-11-00368-s001.zip]

Archive with 1 entries (1 files):
- membranes-1156760-supplementary.pdf
